# Supplementary material for: Overexpression of the Brassica rapa bZIP Transcription Factor, BrbZIP-S, Increases the Stress Tolerance in Nicotiana benthamiana
Source: Biology (Basel). 2023 Mar 29;12(4):517. doi: 10.3390/biology12040517 (PMC10136179; doi:10.3390/biology12040517)
Supplement: Supplementary file 1 [file biology-12-00517-s001.zip]

Archive with 1 entries (1 files):
- biology-2281469-supplementary.pdf
